# Supplementary material for: A Rapid and Sensitive Microfluidics-Based Tool for Seroprevalence Immunity Assessment of COVID-19 and Vaccination-Induced Humoral Antibody Response at the Point of Care
Source: Biosensors (Basel). 2022 Aug 10;12(8):621. doi: 10.3390/bios12080621 (PMC9405565; doi:10.3390/bios12080621)
Supplement: Supplementary file 1 [file biosensors-12-00621-s001.zip]

Archive with 1 entries (1 files):
- biosensors-1832974-supplementary.pdf
